# Supplementary material for: Development of an Innovative Colorimetric DNA Biosensor Based on Sugar Measurement
Source: Biosensors (Basel). 2023 Aug 28;13(9):853. doi: 10.3390/bios13090853 (PMC10526849; doi:10.3390/bios13090853)
Supplement: Supplementary file 1 [file biosensors-13-00853-s001.zip]

Archive with 1 entries (1 files):
- biosensors-2566762-supplementary.pdf
